# Supplementary material for: Physicochemical Characteristics of Amphipathic Peptides and Their Cytotoxic Effects on Cancer and Normal Cell Lines
Source: Int J Mol Sci. 2026 Mar 24;27(7):2952. doi: 10.3390/ijms27072952 (PMC13073417; doi:10.3390/ijms27072952)
Supplement: Supplementary file 1 [file ijms-27-02952-s001.zip]

Archive with 1 entries (1 files):
- ijms-4186629-supplementary.pdf
